# Supplementary material for: Propagated Circulating Tumor Cells Uncover the Potential Role of NFκB, EMT, and TGFβ Signaling Pathways and COP1 in Metastasis
Source: Cancers (Basel). 2023 Mar 17;15(6):1831. doi: 10.3390/cancers15061831 (PMC10046547; doi:10.3390/cancers15061831)
Supplement: Supplementary file 1 [file cancers-15-01831-s001.zip]

Archive with 1 entries (1 files):
- cancers-2203752-supplementary.pdf
